# Supplementary material for: Glycoprotein Profile Measured by a 1H-Nuclear Magnetic Resonance Based on Approach in Patients with Diabetes: A New Robust Method to Assess Inflammation
Source: Life (Basel). 2021 Dec 16;11(12):1407. doi: 10.3390/life11121407 (PMC8709228; doi:10.3390/life11121407)
Supplement: Supplementary file 1 [file life-11-01407-s001.zip]

Archive with 1 entries (1 files):
- life-1456760-supplementary.pdf
